# Supplementary material for: Applicability of several rooted phylogenetic network algorithms for representing the evolutionary history of SARS-CoV-2
Source: BMC Ecol Evol. 2021 Dec 7;21:220. doi: 10.1186/s12862-021-01946-y (PMC8649988; doi:10.1186/s12862-021-01946-y)
Supplement: Supplementary file 2 — Additional file 2. Specifications of tree sets (input data, edge contraction parameters, filtering effects) and tree-based phylogenetic networks (reticulation numbers, temporal distance). [file 12862_2021_1946_MOESM2_ESM.xlsx]

## Sheet: results_all_specifications
Specifications of tree sets and tree-based phylogenetic networks
INPUT DATA AND PARAMETERS						INFORMATION ON FILTERING			INFORMATION ON RESULTING NETWORKS OR SOLUTIONS (IF FOUND)
Breakpoint set	Selection (taxa)	Trees	Taxa	Branch length threshold	Bootstrap support threshold	Contracted edges (in total), from tree file	Resolved multifurcations (in total), from Data Transformer	Unique trees (after resolving multifurcations), from Data Transformer	Tree-child network reticulation number	Semi-temporal network temporal distance	Semi-temporal network hybridization number	Semi-temporal maximum temporal distance searching
Blocks	A	9	12	0.01		15	9	9	9	2	9
Blocks	A	9	12	0.01	70	19	10	9	9	2	9
Blocks	A	9	12	0.01	90	24	13	9	9	3	10
Blocks	A	9	12			0	0	9	11			4
Blocks	A	9	12		70	10	8	9	10	3	10
Blocks	A	9	12		90	18	12	9	10	3	11
Blocks	B	9	9	0.01		4	3	8	8	5	8
Blocks	B	9	9	0.01	70	8	5	7	8	5	8
Blocks	B	9	9	0.01	90	10	6	7	7	3	7
Blocks	B	9	9			0	0	9	8			5
Blocks	B	9	9		70	5	4	7	8	5	8
Blocks	B	9	9		90	8	7	7	7	3	7
Blocks	C	9	7	0.01		0	0	5	4	0	4
Blocks	C	9	7	0.01	70	2	2	5	4	0	4
Blocks	C	9	7	0.01	90	4	4	4	3	0	4
Blocks	C	9	7			0	0	5	4	0	4
Blocks	C	9	7		70	2	2	5	4	0	4
Blocks	C	9	7		90	4	4	4	3	0	4
Blocks	A-	9	11	0.01		12	8	7	7	5	7
Blocks	A-	9	11	0.01	70	21	13	6	5	3	5
Blocks	A-	9	11	0.01	90	24	14	7	5	3	5
Blocks	A-	9	11			0	0	8	8			6
Blocks	A-	9	11		70	12	9	7	7	4	7
Blocks	A-	9	11		90	17	12	7	6	3	6
Blocks	B-	9	8	0.01		2	1	5	3	2	3
Blocks	B-	9	8	0.01	70	6	4	5	3	2	3
Blocks	B-	9	8	0.01	90	9	6	4	2	0	2
Blocks	B-	9	8			0	0	5	3	2	3
Blocks	B-	9	8		70	4	4	5	3	2	3
Blocks	B-	9	8		90	7	6	5	3	2	3
Blocks	C-	9	6	0.01		0	0	1	0	0	0
Blocks	C-	9	6	0.01	70	1	1	1	0	0	0
Blocks	C-	9	6	0.01	90	2	2	1	0	0	0
Blocks	C-	9	6			0	0	1	0	0	0
Blocks	C-	9	6		70	1	1	1	0	0	0
Blocks	C-	9	6		90	2	2	1	0	0	0
Genes	A	23	12	0.01		43	28	19				3
Genes	A	23	12	0.01	70	65	32	19				3
Genes	A	23	12	0.01	90	84	35	20				3
Genes	A	23	12			0	0	23				4
Genes	A	23	12		70	50	28	22				3
Genes	A	23	12		90	72	32	21				3
Genes	B	24	9	0.01		13	11	18	12			4
Genes	B	24	9	0.01	70	35	21	19	11			4
Genes	B	24	9	0.01	90	48	28	18	11			4
Genes	B	24	9			0	0	20	13			3
Genes	B	24	9		70	29	19	22	13			4
Genes	B	24	9		90	44	27	19	13			4
Genes	C	24	7	0.01		5	4	9	8	6	8
Genes	C	24	7	0.01	70	15	12	8	7	4	7
Genes	C	24	7	0.01	90	24	18	8	7	4	7
Genes	C	24	7			0	0	10	9			6
Genes	C	24	7		70	13	10	9	8	6	8
Genes	C	24	7		90	22	16	9	8	6	8
Genes	A-	23	11	0.01		34	23	16				3
Genes	A-	23	11	0.01	70	54	29	15				3
Genes	A-	23	11	0.01	90	75	35	12				4
Genes	A-	23	11			0	0	21				2
Genes	A-	23	11		70	40	25	17				3
Genes	A-	23	11		90	63	35	17				3
Genes	B-	24	8	0.01		10	9	10	6	6	6
Genes	B-	24	8	0.01	70	20	15	8	5	4	5
Genes	B-	24	8	0.01	90	33	25	8	5	4	5
Genes	B-	24	8			0	0	12	7	7	7
Genes	B-	24	8		70	15	12	9	6	5	6
Genes	B-	24	8		90	29	23	9	6	5	6
Genes	C-	24	6	0.01		1	1	1	0	0	0
Genes	C-	24	6	0.01	70	6	5	1	0	0	0
Genes	C-	24	6	0.01	90	10	8	1	0	0	0
Genes	C-	24	6			0	0	1	0	0	0
Genes	C-	24	6		70	6	5	1	0	0	0
Genes	C-	24	6		90	10	8	1	0	0	0
		Note: with the sequence selections of 12 and 11 taxa, for one gene no tree was built because for one taxon this gene did not exist. Therefore the number of trees is 23 instead of 24 (this taxon is excluded in the smaller sequence selections)
							Note: the same multifurcation appearing in multiple trees is counted as one resolved multifurcation
												Note: there might have been differences in available CPU for different inputs, not sure if they significantly influenced the maximum searching values
												Note: maximum value means last value that algorithm was searching for (runtime 5 minutes)
