# Supplementary material for: Applicability of several rooted phylogenetic network algorithms for representing the evolutionary history of SARS-CoV-2
Source: BMC Ecol Evol. 2021 Dec 7;21:220. doi: 10.1186/s12862-021-01946-y (PMC8649988; doi:10.1186/s12862-021-01946-y)
Supplement: Supplementary file 4 — Additional file 4. Overview of the 11 methods for constructing phylogenetic networks from which the algorithms for our workflow were selected. [file 12862_2021_1946_MOESM4_ESM.xlsx]

## Sheet: Blad1
Phylogenetic network methods
NAME	INPUT		(trees)	(trees)		OUTPUT	ALGORITHM		COMMENTS		SOFTWARE
		Input format	Branch lengths	Bootstrap support values	Specific format requirements			Accessible from command line			Compiler/language	Link
TriLoNet	MSA	Nexus or fasta			Nexus: one line per sequence, must have taxa and character blocks (so not just a data block) and words like 'ntax', 'nchar' and 'matrix' should be either all caps or all lowercase	Level-1 network	Uses trinets	Yes	Directory and file names for input and ouptut files have to be all lowercase on Linux systems, output file name should have .txt extension		JAR (Java)	http://webteam.uea.ac.uk/web/computing/trilonet
TriL2Net	Trinets					Level-2 network	Uses trinets	Yes	Trinets can be retrieved from TriLoNet but these are level-1 (so network will be level-1)	Can be used to combine several small networks to a single supernetwork	Python	https://github.com/KSjors/TriL2Net
MCMC_SEQ (PhyloNet)	Multi-loci MSA	Nexus						Yes	Bayesian MCMC posterior estimation on sequences		JAR (Java)	https://wiki.rice.edu/confluence/display/PHYLONET/List+of+PhyloNet+Commands
SNaQ (PhyloNetworks)	Multi-loci MSA or nonbinary trees	Newick or nexus	Yes			Level-1 network	Uses quartets	No	TICR pipeline runs MrBayes and BUCKy to produce concordance factors table from sequences	Statistical inference (maximum pseudolikelihood, possible bootstrap analysis)	Julia	https://github.com/crsl4/PhyloNetworks.jl
Tree-Child	Binary trees	Newick	Optional (not used by algorithm)	No		Tree-child network	Displays all trees	Yes			Rust (C++)	https://github.com/nzeh/tree_child_code
(Semi-)Temporal	Binary trees or 2 nonbinary trees	Newick	No	No		Cherry picking sequence	Temporal or semi-temporal	Yes	Only gives a solution if clustering reduction is disabled		Cmake (C++)	https://github.com/mathcals/temporal_hybridization_number
Maximum Pseudo-Likelihood (PhyloNet)	Nonbinary trees	Nexus	Yes	Yes	Trees should be named		Heuristic	Yes	Requires specified max number of reticulation nodes	Option to contract edges in the gene trees lower than given support threshold	JAR (Java)	https://wiki.rice.edu/confluence/display/PHYLONET/List+of+PhyloNet+Commands
ICass	Nonbinary trees	Newick or nexus	Yes	No	Taxon label should include year of collection	Low-level network	Displays trees or clusters	Yes	Assumes specific taxa name format with backslashes	Problem with returning networks	Java	https://surfdrive.surf.nl/files/index.php/s/do7EELvhY5FWB3r
TerminusEst	Two nonbinary trees	Newick	No	No		Binary network		Yes			Java	http://skelk.sdf-eu.org/terminusest/
Hybroscale	Nonbinary trees (rooted) sharing overlapping set of taxa	Newick	Yes	Yes		Minimum hybridization network		No	Outputs many networks, even after filtering	Can only run from graphical interface, crashes for large input	JAR (Java)	https://www.bio.ifi.lmu.de/software/hybroscale/index.html
Simplistic	Triplets					Level-1 or level-2 network			Triplets can be derived from MSA or trees (code available for trees into triplets, see foot of page http://skelk.sdf-eu.org/lev1athan/)		Implemented in Dendroscope
